# Supplementary material for: Purine nucleoside phosphorylase enables dual metabolic checkpoints that prevent T cell immunodeficiency and TLR7-associated autoimmunity
Source: J Clin Invest. 2022 Aug 15;132(16):e160852. doi: 10.1172/JCI160852 (PMC9374381; doi:10.1172/JCI160852)
Supplement: Supplemental data set 1 [file jci-132-160852-s118.xlsx]

## Sheet: Sheet1
Feature ID	Gene	vehicle_1	vehicle_2	polyU_1	polyU_2	PNPi+dG/rG_1	PNPi+dG/rG_2	polyU+PNPi+dG/rG_1	polyU+PNPi+dG/rG_2	R848_1	R848_2
ENSMUSG00000105504	Gbp5	3.87195	2.69698	33.9239	39.4581	4.55827	5.32063	406.14	405.701	294.032	310.476
ENSMUSG00000020641	Rsad2	72.7235	59.5561	603.185	737.44	82.3076	102.16	1414.98	1347.39	145.503	146.267
ENSMUSG00000022126	Acod1	62.3425	62.1406	612.618	673.052	70.6387	89.9143	4283.94	4358.38	4111.67	4274.01
ENSMUSG00000023341	Mx2	3.42304	2.58461	42.5043	46.6059	3.22989	3.50256	137.456	132.818	14.4972	15.034
ENSMUSG00000000386	Mx1	11.3912	9.38298	135.695	159.052	12.4504	12.0314	482.442	440.242	35.8978	41.9787
ENSMUSG00000025582	Nptx1	148.982	146.587	42.6748	44.4557	111.688	117.212	12.3867	12.5222	5.04489	5.20532
ENSMUSG00000063234	Gpr84	30.3576	30.4523	124.558	121.396	36.0227	40.1313	366.008	355.824	765.747	800.257
ENSMUSG00000048498	Cd300e	5.44313	6.01189	27.446	28.01	5.88665	5.53452	164.07	176.927	100.099	98.9912
ENSMUSG00000042129	Rassf4	153.583	161.869	520.62	516.499	170.372	187.422	2009.68	2001.35	1812.2	1860.04
ENSMUSG00000028358	Zfp618	12.4573	13.7092	1.87529	2.03402	11.9555	11.0957	0.707908	0.773935	4.24835	4.6848
ENSMUSG00000024778	Fas	1.73963	1.57328	9.94427	10.5184	2.57872	2.48658	30.5066	35.4558	51.0322	53.3383
ENSMUSG00000032000	Birc3	27.5519	26.5756	72.8482	70.2574	30.9696	33.875	306.269	299.685	392.538	388.83
ENSMUSG00000033538	Casp4	12.1768	12.8103	39.2085	42.9448	15.003	15.4002	144.747	154.064	136.581	144.399
ENSMUSG00000018899	Irf1	21.4917	22.1931	102.34	115.236	27.6356	29.6239	261.394	242.14	62.9804	69.4439
ENSMUSG00000039899	Fgl2	11.0545	11.7989	54.2668	60.3784	12.6848	12.0047	251.555	219.418	77.5306	76.8843
ENSMUSG00000021990	Spata13	8.92218	9.49535	21.0249	22.0826	10.8355	11.4165	111.055	113.613	373.687	387.054
ENSMUSG00000036528	Ppfibp2	18.6299	20.6762	76.7691	88.8532	25.0049	24.1162	282.557	291.314	119.057	118.189
ENSMUSG00000057337	Chst3	25.6441	27.7555	9.71697	10.0535	21.4886	21.9239	2.40665	2.32161	0.902852	0.826812
ENSMUSG00000016529	Il10	2.02019	1.96657	8.92144	10.5184	1.5629	1.7647	112.754	116.146	108.755	110.198
ENSMUSG00000054203	Ifi205	3.08636	2.69698	23.3547	29.5791	3.25594	3.63624	190.825	193.74	232.22	248.381
ENSMUSG00000035356	Nfkbiz	13.0746	13.0912	67.9046	72.117	17.4253	21.5496	1513.51	1419.28	1050.7	1059.69
ENSMUSG00000024401	Tnf	53.1959	56.3536	245.422	259.063	75.7439	90.0212	3414.75	3154.08	2167.03	2063.5
ENSMUSG00000027995	Tlr2	53.0276	59.3314	306.053	296.08	70.769	85.69	1029.22	1110.03	922.666	936.603
ENSMUSG00000037405	Icam1	64.9237	72.3101	217.351	241.455	75.3271	76.9739	1104.18	1069.65	1110.54	1207.46
ENSMUSG00000004296	Il12b	1.29072	1.40472	8.06908	10.4602	1.25034	1.14976	1801.3	1846.51	956.387	954.393
ENSMUSG00000082292	Gm12250	5.77981	4.832	46.3683	47.4775	8.46527	9.59843	107.587	105.101	13.5414	17.208
ENSMUSG00000089929	Bcl2a1b	3.14247	2.9779	6.98943	7.7871	3.25594	3.12825	69.2945	71.615	62.4493	63.5344
ENSMUSG00000016283	H2-M2	6.9582	6.79848	19.1497	22.257	6.19921	6.04251	107.941	106.789	55.5459	59.2478
ENSMUSG00000026360	Rgs2	252.4	261.148	125.41	133.251	241.427	224.986	11.9621	11.7483	2.01802	2.08219
ENSMUSG00000021025	Nfkbia	90.3993	96.1887	309.463	311.48	121.247	144.857	1618.83	1628.92	1385.62	1429.69
ENSMUSG00000079363	Gbp4	0.44901	0.449579	2.55717	3.02192	0.494987	0.50809	9.76785	10.3414	2.54905	2.02095
ENSMUSG00000039232	Stx11	13.8041	12.7541	29.719	31.09	14.1695	15.6943	149.348	147.451	106.1	108.238
ENSMUSG00000028268	Gbp3	6.78986	5.16911	34.2649	38.0634	7.99643	8.36856	158.337	162.365	92.665	100.247
ENSMUSG00000024235	Map3k8	10.7739	9.55154	26.48	28.3006	11.2783	12.3523	126.132	131.2	121.925	122.445
ENSMUSG00000050737	Ptges	7.7438	9.15824	25.7413	26.6154	10.4188	10.7481	190.33	207.88	857.456	891.165
ENSMUSG00000073555	Gm4951	1.73963	2.30368	15.7403	14.2956	2.86524	2.94109	24.4903	27.7878	2.17733	2.54147
ENSMUSG00000021822	Plau	1884.92	1998.95	575.398	560.548	1854	1742.3	66.6048	55.9976	10.7269	11.8803
ENSMUSG00000045932	Ifit2	58.639	45.3413	349.637	429.447	61.0796	70.477	761.743	737.957	81.9382	86.4068
ENSMUSG00000038037	Socs1	2.69356	2.07894	12.1604	13.5402	2.99547	2.94109	116.505	126.768	96.7539	106.064
ENSMUSG00000020638	Cmpk2	41.2998	34.4415	253.605	322.114	44.8525	54.5154	527.529	495.255	59.2631	65.4022
ENSMUSG00000035692	Isg15	19.3593	16.3499	93.0775	113.26	23.4682	20.8277	248.37	260.079	77.5837	90.326
ENSMUSG00000034855	Cxcl10	10.9984	6.91085	198.77	219.082	12.216	17.4322	805.486	778.127	91.4436	93.0817
ENSMUSG00000053846	Lipg	1.90797	1.57328	10.7966	13.8888	1.64104	1.4706	184.313	207.599	10.1428	9.30826
ENSMUSG00000054072	Iigp1	1.79574	1.34854	11.2512	14.4119	1.69313	1.55081	27.9585	29.3355	3.82352	3.46004
ENSMUSG00000017652	Cd40	14.4213	15.17	43.3567	50.5575	17.1128	15.2933	618.129	666.413	499.063	537.822
ENSMUSG00000037849	Ifi206	6.84598	4.94437	37.9584	45.8504	8.54342	7.91405	70.7809	69.6453	15.2938	15.7076
ENSMUSG00000040253	Gbp7	8.9783	6.51755	39.6063	42.015	10.7053	11.1491	146.162	153.853	101.799	101.196
ENSMUSG00000021367	Edn1	0.168441	0.11247	1.4207	1.22045	0.182427	0.160518	140.429	148.647	111.145	115.127
ENSMUSG00000025790	Slco3a1	13.748	12.5855	27.3892	27.7195	12.4244	13.1276	207.813	230.744	354.941	348.076
ENSMUSG00000028270	Gbp2	15.7681	16.2375	48.5845	60.0297	17.1388	16.9777	254.316	274.852	173.966	191.859
ENSMUSG00000104713	Gbp6	0.729579	0.730504	2.67082	3.08003	0.651267	0.641771	11.1127	11.8187	6.26626	4.96037
ENSMUSG00000020658	Efr3b	148.87	155.969	35.6855	40.0392	143.674	136.222	9.48473	7.73845	2.65525	3.09261
ENSMUSG00000029380	Cxcl1	0.729579	0.730504	7.21673	5.81129	1.25034	1.84491	480.531	433.84	1118.09	1063.03
ENSMUSG00000026875	Traf1	26.9347	30.6209	76.9964	89.6087	30.0319	33.2066	394.108	391.42	406.823	416.142
ENSMUSG00000028599	Tnfrsf1b	314.405	330.873	607.731	666.021	307.612	330.701	3242.96	3394.82	4248.25	4454.97
ENSMUSG00000071042	Rasgrp3	63.6892	70.0065	30.685	28.01	45.139	44.6765	3.3268	3.72858	0.584234	0.58186
ENSMUSG00000034459	Ifit1	39.2236	25.0024	324.294	375.171	37.6636	44.6765	853.687	859.239	143.219	167.027
ENSMUSG00000000982	Ccl3	111.049	106.133	244.399	285.097	132.187	145.659	4513.9	4690.43	5406.16	5638.7
ENSMUSG00000045551	Fpr1	1.96408	1.34854	10.342	9.53045	1.32848	1.4706	96.0497	99.6841	185.755	196.084
ENSMUSG00000053113	Socs3	4.60143	3.82067	42.3338	44.3976	6.45968	10.5609	1963.04	2006.91	2022.91	2152.33
ENSMUSG00000045382	Cxcr4	87.762	88.3228	54.551	52.8819	79.3644	76.3323	6.37037	6.96462	8.44349	8.05289
ENSMUSG00000018930	Ccl4	56.0016	58.5448	140.241	174.22	80.6667	78.792	2505.78	2578.49	1157.38	1229.14
ENSMUSG00000055994	Nod2	5.10645	6.23663	16.6495	19.7581	6.51177	6.81786	72.4089	76.1877	96.6477	99.4199
ENSMUSG00000053175	Bcl3	10.9984	12.136	24.8889	27.3127	14.8207	15.6408	184.526	185.298	245.23	278.48
ENSMUSG00000016496	Cd274	55.3282	54.2747	133.195	164.282	50.8953	54.5154	598.31	645.941	771.216	794.348
ENSMUSG00000004891	Nes	88.6598	85.963	22.8433	17.8986	56.1568	53.0984	8.98926	7.52741	7.48763	8.84898
ENSMUSG00000027368	Dusp2	3.36692	3.09027	6.59166	6.68297	3.9592	4.09075	156.213	155.4	127.979	149.176
ENSMUSG00000045502	Hcar2	2.8619	3.14646	11.649	10.9251	2.99547	4.09075	209.087	212.594	204.872	212.924
ENSMUSG00000021281	Tnfaip2	205.152	216.143	429.588	500.692	204.102	223.248	2827.76	2670.44	2152.91	2262.22
ENSMUSG00000038151	Prdm1	8.24882	7.69743	15.6267	17.7823	8.72574	8.31509	88.1222	79.0016	80.5575	81.2628
ENSMUSG00000035352	Ccl12	4.37697	4.21397	14.0924	12.436	5.18339	4.06402	53.5812	58.8116	13.86	13.9623
ENSMUSG00000068417	Pnp2	0.505124	0.393394	2.614	2.03402	0.651267	0.775453	5.521	6.61287	4.62007	4.31737
ENSMUSG00000022534	Mefv	6.73375	5.9557	23.0137	18.4797	6.09503	7.32585	74.32	70.8412	141.573	145.256
ENSMUSG00000026536	Mnda	15.0947	11.1247	50.9711	61.4244	17.6077	15.0259	164.282	174.113	140.192	147.308
ENSMUSG00000071637	Cebpd	21.9406	26.407	51.1415	56.3687	26.2812	27.8593	378.182	367.783	327.646	342.534
ENSMUSG00000045664	Cdc42ep2	1.51517	2.35987	9.5465	9.18178	3.1778	3.55603	72.692	69.997	143.325	143.297
ENSMUSG00000000732	Icosl	6.1165	4.832	13.24	15.3416	6.45968	6.39008	94.3509	92.0161	82.5754	82.7019
ENSMUSG00000050010	Shisa3	0.0562137	0.0562849	0.227395	0.174436	0.104287	0.0803089	48.0603	47.4854	157.026	152.574
ENSMUSG00000003541	Ier3	12.2329	11.9675	24.0366	21.9083	13.7007	14.9457	174.97	200.986	429.763	450.65
ENSMUSG00000058427	Cxcl2	5.61147	5.78715	29.1507	29.1723	6.74619	11.0155	1324.95	1232.65	4002.17	3690.14
ENSMUSG00000075010	AW112010	2.63745	2.02276	5.9666	5.57884	2.52663	2.54005	41.053	38.6215	65.6886	69.5664
ENSMUSG00000021895	Arhgef3	11.279	12.5855	19.0361	20.3393	10.7574	11.7908	162.442	164.335	179.913	184.081
ENSMUSG00000014599	Csf1	4.82588	6.62992	17.1041	20.1649	6.64201	7.67342	62.0749	58.1784	41.5798	43.1728
ENSMUSG00000034266	Batf	3.31081	3.65212	7.95543	9.7629	4.37594	4.51854	56.7663	67.4645	62.7679	71.0361
ENSMUSG00000035735	Dagla	57.7972	56.6345	33.0716	35.9714	46.1548	44.4893	4.95476	5.55764	5.1511	4.71542
ENSMUSG00000044701	Il27	0.673465	0.674319	3.12541	3.66115	1.04197	0.615035	99.5887	99.051	107.799	113.107
ENSMUSG00000032487	Ptgs2	5.27479	6.12426	15.7403	16.6201	5.54805	7.67342	2305.83	2392.7	8309.09	7791.18
ENSMUSG00000030156	Cd69	0.841806	2.02276	14.6606	15.8647	1.58895	1.65775	201.513	201.971	186.764	191.093
ENSMUSG00000074622	Mafb	250.941	262.946	151.663	133.774	230.696	218.676	18.6155	18.0094	49.8639	58.5129
ENSMUSG00000028525	Pde4b	5.3309	6.74229	24.0934	22.6056	7.52759	11.7106	238.39	228.915	484.406	496.487
ENSMUSG00000020826	Nos2	0.44901	0.730504	2.95494	4.76528	0.46894	0.454617	78.0006	93.0714	287.872	320.795
ENSMUSG00000022408	Fam83f	37.6524	39.4981	29.1507	27.0802	33.3399	35.8	3.3268	3.37684	0.318719	0.30629
ENSMUSG00000029490	Mfsd7a	5.55536	6.349	14.4902	16.3877	7.50155	5.58799	72.5504	78.0168	53.1563	57.9618
ENSMUSG00000003617	Cp	1.6274	1.34854	3.12541	4.00982	1.71918	1.63101	130.874	141.401	154.742	165.557
ENSMUSG00000037295	Ldlrap1	320.802	339.132	215.135	211.702	314.774	301.666	28.2416	31.3053	21.1882	23.6992
ENSMUSG00000027398	Il1b	2.13242	1.96657	3.8073	3.31248	2.10988	2.29942	661.164	736.199	6557.7	6751.14
ENSMUSG00000052270	Fpr2	1.45906	0.899059	4.26189	4.76528	1.64104	1.97859	62.9242	69.1528	77.5837	81.3241
ENSMUSG00000006403	Adamts4	0.0562137	0.11247	0.852457	1.33667	0.15638	0.294199	99.4471	89.765	152.884	161.331
ENSMUSG00000042677	Zc3h12a	25.3074	29.7781	51.3688	49.279	34.5641	40.666	283.619	291.947	506.763	557.816
ENSMUSG00000029379	Cxcl3	1.29072	1.01143	2.27305	2.78947	0.781501	0.802189	136.536	148.788	1358.43	1298.06
ENSMUSG00000043953	Ccrl2	7.51934	6.01189	14.4902	19.2933	6.45968	7.13869	139.084	143.863	104.507	113.382
ENSMUSG00000098188	Sowahc	13.2429	13.2597	16.3654	16.6782	15.029	14.7318	144.181	158.425	100.418	100.767
ENSMUSG00000025880	Smad7	29.9648	29.8905	14.9448	11.0995	27.0887	24.5975	2.33587	2.88439	5.46972	5.38904
ENSMUSG00000015312	Gadd45b	15.9364	18.6535	26.2527	30.9156	16.8523	17.5926	292.466	294.55	146.671	152.452
ENSMUSG00000028385	Snx30	144.044	137.653	102.283	100.592	131.328	137.077	13.0945	14.0698	4.14214	4.6848
ENSMUSG00000051339	2900026A02Rik	42.366	44.6671	18.411	16.8526	33.0013	30.6934	2.33587	2.81405	1.54009	2.2659
ENSMUSG00000026390	Marco	14.0285	15.2824	20.684	18.8865	15.5239	14.5981	162.017	171.721	56.2894	57.4719
ENSMUSG00000037465	Klf10	75.8098	77.4229	55.6874	51.371	80.6667	79.9417	7.64443	6.54252	8.23108	8.63465
ENSMUSG00000045817	Zfp36l2	496.551	507.687	285.028	265.513	437.532	447.192	28.5248	21.1047	35.8447	35.12
ENSMUSG00000019256	Ahr	2.18854	2.35987	3.97777	4.64905	2.03174	2.64699	28.5248	30.6018	56.7673	60.6256
ENSMUSG00000024529	Lox	8.5855	7.24795	12.8423	16.1552	7.89225	7.2189	104.614	114.246	262.754	255.638
ENSMUSG00000025591	Tma16	15.6558	15.2824	19.9453	23.0124	15.1853	15.7745	161.31	176.153	242.363	235.368
ENSMUSG00000053338	Tarm1	1.96408	1.51709	3.12541	3.77737	1.35453	1.55081	56.554	63.8767	128.669	137.877
ENSMUSG00000108825	Gm45838	1.06626	0.786689	2.27305	1.80157	1.14615	1.20323	12.8822	14.914	10.78	9.21641
ENSMUSG00000060429	Sntb1	0.505124	0.393394	0.73881	0.755555	0.729407	0.641771	6.51193	6.96462	14.3379	14.5441
ENSMUSG00000026656	Fcgr2b	51.6247	49.8361	84.2698	72.117	45.712	54.1144	683.814	778.971	1374.41	1398.95
ENSMUSG00000040093	Bmf	5.77981	4.71963	2.614	3.19625	4.97502	4.33138	0.424785	0.492541	0.955956	1.07176
ENSMUSG00000051212	Gpr183	23.3434	29.3286	17.0472	15.7484	21.3323	17.4589	0.707908	0.703587	0.265615	0.275671
ENSMUSG00000038843	Gcnt1	175.187	169.341	128.877	111.633	148.102	150.846	14.1563	13.9291	5.36351	6.79751
ENSMUSG00000075033	Nxpe3	0.336782	0.449579	0.625162	0.871779	0.703361	0.775453	18.757	14.5623	15.4	14.4216
ENSMUSG00000037406	Htra4	0.44901	0.281025	0.625162	0.929891	0.286614	0.267463	15.9966	17.8687	6.05385	6.36884
ENSMUSG00000003863	Ppfia3	1.85185	1.79802	2.21623	2.84758	1.74523	1.63101	21.5882	22.8634	23.153	24.6177
ENSMUSG00000031488	Rab11fip1	20.4255	22.0246	24.6048	26.441	22.8691	25.159	224.446	207.951	622.74	625.117
ENSMUSG00000052302	Tbc1d30	3.87195	4.15778	2.72764	2.26646	4.08943	2.80741	0.283223	0.281495	0.478028	0.398146
ENSMUSG00000027737	Slc7a11	19.2471	19.2153	23.8093	26.2667	24.0412	29.8378	509.693	558.357	1686.39	1613.68
ENSMUSG00000060206	Zfp462	17.3954	16.4061	11.0807	13.8307	11.3044	12.0582	1.76962	1.47742	3.29249	2.93952
ENSMUSG00000048621	Gm6377	8.36105	6.12426	10.6262	9.64668	6.19921	6.47029	70.5686	85.0516	206.199	193.175
ENSMUSG00000041324	Inhba	0.44901	0.561949	0.909281	0.639331	0.859641	0.668508	14.5809	15.8285	110.295	98.685
ENSMUSG00000044674	Fzd1	2.07631	2.35987	2.44352	3.13814	2.05779	2.03206	37.9386	36.089	143.856	146.389
ENSMUSG00000035042	Ccl5	46.0134	51.7464	57.2785	61.3663	53.2916	46.7619	581.606	659.73	558.007	648.05
ENSMUSG00000021614	Vcan	4.04029	3.48357	3.97777	4.47472	4.40199	4.11749	43.318	43.1942	230.308	226.703
ENSMUSG00000054855	Rnd1	1.6274	1.51709	1.59117	1.85968	1.77128	1.44386	21.8714	21.7378	107.215	124.681
ENSMUSG00000040026	Saa3	54.711	66.5792	67.45	65.6084	71.7848	58.6328	1458.16	1774.19	3508.36	3808.45
ENSMUSG00000027399	Il1a	1.01015	1.01143	1.70481	0.755555	0.989874	0.989343	156.284	173.128	2020.09	1953.61
ENSMUSG00000006818	Sod2	134.392	126.079	291.62	280.39	137.839	141.168	997.656	1033.49	1649.59	1696.32
ENSMUSG00000020400	Tnip1	111.723	114.954	204.054	204.903	111.793	115.849	683.955	704.19	1337.3	1397.17
ENSMUSG00000029553	Tfec	9.03441	9.60772	21.8773	22.7219	10.9397	11.8443	80.2655	78.5795	105.941	111.606
ENSMUSG00000017009	Sdc4	90.6799	85.6259	148.083	148.244	90.6686	95.5022	721.752	725.646	1327.1	1320.29
ENSMUSG00000020227	Irak3	34.1173	32.1379	63.8132	60.0878	34.6422	33.0729	244.052	242.07	535.385	540.578
ENSMUSG00000025225	Nfkb2	74.968	86.6934	211.328	220.07	102.259	103.71	607.158	612.174	1009.33	1031.12
ENSMUSG00000024789	Jak2	51.0636	48.4877	77.451	77.9863	52.953	54.1946	421.004	439.327	778.598	768.842
ENSMUSG00000047945	Marcksl1	123.506	117.033	247.581	246.453	128.905	129.484	796.992	794.588	1157.28	1285.02
ENSMUSG00000030047	Arhgap25	138.601	139.283	78.6443	79.2647	128.541	124.832	25.7643	25.9588	8.76211	9.58383
ENSMUSG00000023947	Nfkbie	21.0428	22.5864	71.0299	74.3252	27.7138	32.3778	188.277	172.706	214.112	224.743
ENSMUSG00000030657	Xylt1	166.602	165.914	59.6651	56.4268	136.198	145.526	24.1364	20.6123	9.77107	9.8594
ENSMUSG00000037411	Serpine1	6.9582	7.24795	2.04576	2.4408	6.01689	5.77514	8.77692	8.37159	156.176	165.832
ENSMUSG00000026358	Rgs1	335.504	302.444	105.749	116.398	320.218	304.607	99.6595	89.1318	25.8613	26.9142
ENSMUSG00000030142	Clec4e	231.357	211.873	494.538	476.46	225.903	248.808	2103.11	2197.97	3563.48	3596.87
ENSMUSG00000041633	Kctd12b	16.217	16.687	8.29638	8.54255	13.8309	15.0794	2.26509	2.39195	0.69044	0.734955
ENSMUSG00000025795	Rassf3	130.296	132.821	89.7817	86.7031	126.222	125.607	20.385	19.1349	7.91246	7.71608
ENSMUSG00000080316	Spaca6	12.7379	14.1025	26.3664	24.7558	11.8253	11.9512	126.344	132.326	139.714	133.958
ENSMUSG00000033227	Wnt6	1.01015	1.01143	1.70481	1.74346	1.12011	1.22997	2.54821	2.39195	15.8248	16.0751
ENSMUSG00000096054	Syne1	206.835	213.952	113.193	110.936	185.609	184.213	45.0875	39.536	20.551	19.7187
ENSMUSG00000002699	Lcp2	70.1423	65.0061	108.477	102.219	72.436	75.4767	382.57	388.536	790.705	795.511
ENSMUSG00000050212	Eva1b	2.97413	3.14646	6.70531	7.38031	3.49036	3.39561	22.65	23.8483	34.3578	40.4477
ENSMUSG00000022353	Mtss1	367.04	351.043	235.876	241.281	331.184	324.713	52.8734	50.5808	22.7813	24.8627
ENSMUSG00000030852	Tacc2	15.5436	15.3948	6.87578	7.43842	13.5965	13.0207	2.47743	2.18091	1.16837	1.01053
ENSMUSG00000026627	Tmem206	125.527	118.775	96.9415	98.5579	124.998	123.094	36.4522	36.7221	11.5766	11.421
ENSMUSG00000028121	Bcar3	139.218	143.553	94.6118	101.347	122.211	116.651	16.7752	15.8989	5.94765	5.78708
ENSMUSG00000039031	Arhgap18	70.8156	68.939	51.0279	50.1507	65.221	62.1085	23.7117	22.371	5.73523	6.03204
ENSMUSG00000052512	Nav2	248.584	261.99	162.573	159.459	207.905	214.185	36.8769	33.4861	6.31937	6.82813
ENSMUSG00000032122	Slc37a2	635.264	659.105	426.633	417.65	624.626	585.392	157.063	146.255	60.3783	65.1266
ENSMUSG00000042724	Map3k9	45.3961	49.499	23.6956	22.5475	45.6339	43.8744	9.27239	7.59775	1.6994	1.71476
ENSMUSG00000006585	Cdt1	179.564	195.355	123.251	110.355	170.918	171.326	28.1709	26.5919	12.32	12.2171
ENSMUSG00000005583	Mef2c	104.035	95.1774	54.2668	45.6761	100.358	97.2935	20.5973	18.9239	7.16902	6.70565
ENSMUSG00000025429	Pstpip2	15.3191	17.7545	36.8788	37.0174	15.0551	18.5284	119.407	130.004	193.933	203.586
ENSMUSG00000021624	Cd180	843.277	832.436	523.745	546.659	742.383	753.83	231.099	216.674	57.4576	65.5247
ENSMUSG00000042659	Arrdc4	5.27479	5.33767	9.83062	12.0293	6.43363	6.09598	29.1618	33.4157	84.2747	83.6205
ENSMUSG00000027698	Nceh1	687.169	643.767	477.775	468.382	631.033	676.937	191.108	178.615	55.5459	56.8595
ENSMUSG00000019966	Kitl	92.8122	81.5244	38.3562	35.5065	83.636	90.1817	9.62629	8.01985	1.32768	1.59229
ENSMUSG00000056758	Hmga2	239.662	216.312	104.045	95.7685	208.374	223.195	39.2127	32.0087	12.0014	14.1461
ENSMUSG00000039960	Rhou	2.18854	2.19131	1.59117	1.68535	2.55268	2.48658	9.06004	8.65298	48.9611	52.6035
ENSMUSG00000018500	Adora2b	7.91214	9.77628	19.3202	16.7944	9.06435	9.46475	59.0313	61.6959	168.974	175.416
ENSMUSG00000032691	Nlrp3	89.726	88.0981	132.741	122.035	97.7012	104.913	663.57	622.375	1231.41	1273.57
ENSMUSG00000049866	Arl4c	218.563	222.492	123.535	108.088	228.299	226.082	24.561	25.1849	14.2848	11.5741
ENSMUSG00000004105	Angptl2	238.596	223.616	144.219	144.234	206.55	204.506	46.0784	38.6919	16.7807	16.6262
ENSMUSG00000039206	Daglb	104.652	110.347	79.7239	77.9863	100.436	93.9782	28.3832	26.0291	8.5497	8.48155
ENSMUSG00000038235	F11r	3.92806	3.98923	6.1939	5.57884	3.82896	3.87686	21.5175	22.7931	52.4128	58.2986
ENSMUSG00000039959	Hip1	497.112	543.421	299.689	301.194	476.29	459.196	62.8535	51.2843	15.4	15.7995
ENSMUSG00000022094	Slc39a14	69.7495	75.4003	51.0847	44.9206	73.7383	72.2416	198.328	212.242	720.131	752.277
ENSMUSG00000035314	Gdpd5	42.871	48.4877	27.1619	26.7897	44.5139	43.6872	9.69707	8.0902	4.24835	4.31737
ENSMUSG00000022876	Samsn1	25.5318	24.5529	38.0721	33.0658	26.9063	27.3781	159.328	162.646	364.765	355.731
ENSMUSG00000038390	Gpr162	25.8124	27.6993	57.7899	75.1388	23.4942	19.7048	21.1636	17.939	1.59319	1.34733
ENSMUSG00000019852	Arfgef3	74.5753	77.7038	47.7321	45.3855	71.9411	74.4875	25.4104	20.6123	7.06281	6.91998
ENSMUSG00000074227	Spint2	0.392896	0.449579	1.1934	0.988002	0.703361	0.561562	2.97289	3.93962	7.16902	7.44051
ENSMUSG00000010461	Eya4	34.9028	31.7446	22.5023	23.303	29.1984	30.7469	6.22881	7.03497	1.91181	1.80662
ENSMUSG00000052688	Rab7b	406.151	417.51	309.349	330.134	420.029	407.836	99.2348	90.6092	21.8786	21.6783
ENSMUSG00000011256	Adam19	1.57128	1.29235	4.43236	3.48681	1.45871	1.06955	22.4376	18.5018	25.5958	28.1389
ENSMUSG00000043336	Filip1l	17.2831	13.3159	34.3217	27.3127	16.3314	17.3787	89.9625	84.9109	160	154.044
ENSMUSG00000007379	Dennd2c	23.4556	23.3168	10.6262	11.5644	21.9054	22.5655	2.47743	3.23614	1.27457	0.979907
ENSMUSG00000042842	Serpinb6b	51.2319	47.5887	26.5936	30.7994	41.4404	38.1261	7.50287	7.24601	0.796646	0.643098
ENSMUSG00000019850	Tnfaip3	106.785	115.966	148.708	161.609	100.332	113.282	782.057	802.889	1410.63	1454.31
ENSMUSG00000047747	Rnf150	82.5995	79.9512	41.2542	34.6929	73.7383	73.1506	13.0238	9.07508	5.68213	6.15451
ENSMUSG00000056749	Nfil3	6.06038	5.45004	4.09141	4.00982	6.92852	6.95154	27.6046	30.8832	76.8403	85.7944
ENSMUSG00000004099	Dnmt1	438.585	415.656	358.729	326.473	383.928	398.344	114.523	110.87	23.0999	22.5969
ENSMUSG00000041552	Ptchd1	34.3978	33.8796	12.1604	13.1915	32.7668	32.7521	5.87491	3.65823	1.38078	1.07176
ENSMUSG00000019823	Mical1	50.1097	49.3866	26.0254	25.395	47.7176	42.2702	9.41395	6.82392	4.30145	4.8379
ENSMUSG00000020108	Ddit4	0.336782	0.505764	1.02293	1.16234	0.859641	0.962607	2.26509	1.68847	47.2618	51.7155
ENSMUSG00000027646	Src	22.1089	19.2153	32.3897	39.2256	17.7639	21.1485	130.591	128.386	212.89	228.173
ENSMUSG00000022793	B4galt4	19.2471	19.8896	11.9899	11.39	18.5193	18.662	3.60992	4.78381	1.43388	1.46981
ENSMUSG00000097415	AU020206	139.611	136.361	82.3946	70.548	117.106	114.405	24.8442	27.225	6.00075	7.96103
ENSMUSG00000022885	St6gal1	36.8107	36.4641	25.9118	26.9059	29.4589	31.9233	11.4666	10.271	2.92077	2.57209
ENSMUSG00000027204	Fbn1	0.505124	0.618134	1.07975	1.56912	0.3908	0.347672	3.25602	2.603	11.6828	11.6965
ENSMUSG00000024867	Pip5k1b	2.91801	2.92172	1.30705	1.62723	3.1778	2.78068	0.637127	0.844284	0.212512	0.245052
ENSMUSG00000013974	Mcemp1	0.44901	0.281025	1.02293	0.813667	0.677314	0.775453	1.34494	1.47742	9.13383	10.2575
ENSMUSG00000026228	Htr2b	17.4515	15.7881	11.5353	11.913	15.1332	14.3575	4.24695	3.65823	1.54009	1.40857
ENSMUSG00000048216	Gpr85	7.85602	7.64125	9.71697	9.18178	6.82433	6.17619	51.8824	52.9726	84.0623	82.2426
ENSMUSG00000031779	Ccl22	1.06626	0.786689	1.93211	1.68535	0.651267	0.668508	7.14896	9.28612	28.0385	27.6184
ENSMUSG00000031444	F10	2.07631	3.25883	5.39836	6.21807	3.15175	3.52929	22.5084	24.5518	53.5811	59.4009
ENSMUSG00000051379	Flrt3	4.99422	5.11293	3.12541	2.84758	3.33408	4.41159	13.0238	11.1855	118.154	117.944
ENSMUSG00000108732	2310043P16Rik	2.52522	3.09027	4.31871	3.8936	2.63082	2.7272	24.2071	22.2303	38.8185	38.2738
ENSMUSG00000113184	AC125351.1	11.5034	11.8551	5.73931	4.70716	10.8095	9.89253	1.13259	1.47742	0.318719	0.214433
ENSMUSG00000034157	Cipc	104.764	110.965	84.1562	93.5603	92.6482	93.9515	25.0565	25.9588	10.5145	10.3493
ENSMUSG00000024014	Pim1	47.1356	53.2072	63.1314	73.3373	49.8535	52.5904	471.4	458.814	503.577	510.051
ENSMUSG00000026012	Cd28	79.6816	66.5792	51.0279	50.0345	59.9596	63.7127	15.218	13.8588	4.03593	4.53171
ENSMUSG00000031788	Kifc3	44.33	43.8805	30.8554	29.9858	41.4925	38.5539	6.72428	5.3466	2.54905	2.66395
ENSMUSG00000032788	Pdxk	546.267	565.501	432.202	454.145	468.815	463.019	93.4308	84.1371	19.7544	18.004
ENSMUSG00000050390	C77080	169.464	177.039	126.035	144.118	130.937	140.286	27.817	27.225	7.06281	7.53236
ENSMUSG00000072437	Nanos1	39.1675	41.5769	19.6043	16.2133	33.3659	32.1639	7.3613	4.36172	1.32768	1.19424
ENSMUSG00000070348	Ccnd1	960.218	954.02	784.396	694.67	931.378	892.405	132.219	116.497	10.3552	10.6861
ENSMUSG00000022673	Mcm4	162.674	143.553	121.944	105.183	131.093	138.334	64.8353	61.7662	12.851	12.1558
ENSMUSG00000042622	Maff	7.51934	7.64125	8.75097	9.53045	8.6476	8.55572	45.7245	42.0686	78.4865	83.7123
ENSMUSG00000031586	Rbpms	3.2547	3.42738	4.60283	6.04374	3.28198	3.50256	16.6336	19.6977	33.7737	35.8243
ENSMUSG00000031383	Dusp9	16.217	15.2824	8.63732	9.12367	10.6011	11.0155	2.40665	2.67335	1.06216	1.59229
ENSMUSG00000016239	Lonrf3	104.596	103.605	75.2917	78.858	104.812	105.02	22.0129	22.4413	5.31041	6.6138
ENSMUSG00000024534	Sncaip	25.5318	24.6653	11.649	11.0995	19.5612	18.261	4.17617	2.32161	0.424925	0.398146
ENSMUSG00000026193	Fn1	1.12237	1.57328	0.73881	0.639331	1.40662	1.65775	0.84947	0.633238	85.7616	87.7234
ENSMUSG00000007080	Pole	78.7277	70.7369	55.9716	43.8746	64.1271	70.985	27.1092	28.3506	1.48699	1.31672
ENSMUSG00000025464	Paox	7.46323	6.74229	8.75097	10.4602	7.24108	7.08522	3.18524	2.95474	0.637337	0.704336
ENSMUSG00000027765	P2ry1	19.9205	22.5864	13.8651	16.039	18.0505	19.0631	2.90211	2.39195	1.06216	1.133
ENSMUSG00000017417	Plxdc1	71.7135	75.7374	61.4835	61.7731	64.3875	62.1887	22.4376	19.9088	5.41661	5.69523
ENSMUSG00000022360	Atad2	192.302	171.926	141.719	108.902	160.135	178.866	56.6247	54.8017	8.76211	8.97146
ENSMUSG00000049871	Nlrc3	20.4816	21.0133	13.24	12.3198	16.5137	16.8707	4.45929	3.02509	1.6463	1.71476
ENSMUSG00000023991	Foxp4	16.7781	17.9231	21.0817	23.0705	17.7119	19.5176	136.253	126.909	229.671	259.833
ENSMUSG00000005043	Sgsh	67.561	70.3436	53.9259	52.4752	69.2322	70.9048	17.5537	17.4466	3.3987	4.22552
ENSMUSG00000015766	Eps8	16.8903	17.1365	11.649	9.7629	13.6486	13.288	4.67163	3.58788	1.85871	1.43919
ENSMUSG00000027955	Fam198b	93.6539	90.6826	64.211	64.0394	72.3057	74.0062	22.7207	17.1652	7.91246	6.79751
ENSMUSG00000038252	Ncapd2	123.787	116.752	105.749	96.6402	117.653	128.842	56.2001	59.4447	2.65525	2.57209
ENSMUSG00000063810	Alms1	15.7119	14.8329	10.7966	7.90332	13.3621	15.1596	4.38851	3.30649	1.11526	0.979907
ENSMUSG00000019990	Pde7b	20.65	20.62	15.9676	18.3054	15.0811	15.4269	5.80413	6.40183	1.8056	1.74538
ENSMUSG00000041147	Brca2	26.1491	24.8338	17.3314	10.6346	19.4309	22.2447	5.73335	7.38671	0.584234	0.673717
ENSMUSG00000027611	Procr	13.2429	13.3159	15.5698	17.0269	14.1435	14.3842	80.4779	93.1417	168.39	182.489
ENSMUSG00000030091	Nup210	28.5059	26.3508	20.1157	16.7363	24.6403	27.1642	9.48473	8.79368	1.48699	1.10238
ENSMUSG00000030203	Dusp16	25.6441	25.6204	22.3887	21.8502	24.7966	27.9663	189.126	201.83	594.542	606.99
ENSMUSG00000045362	Tnfrsf26	34.1734	33.093	24.1502	22.3151	26.8542	30.5062	5.09632	5.0652	2.38974	3.30695
ENSMUSG00000026463	Atp2b4	10.1567	9.15824	7.61449	5.98563	8.28295	10.1866	59.6683	56.7715	163.664	150.155
ENSMUSG00000020205	Phlda1	10.8862	12.9226	9.83062	8.07766	13.1276	12.2186	55.7046	53.043	230.361	247.034
ENSMUSG00000028718	Stil	30.8627	31.9693	25.0026	19.4676	30.2924	34.2493	14.9349	14.1402	0.849749	1.04114
ENSMUSG00000020399	Havcr2	85.5174	81.693	60.4606	60.9595	74.0248	78.284	22.0837	16.1803	7.11591	7.28741
ENSMUSG00000070390	Nlrp1b	27.6081	32.3064	25.3435	22.1988	24.9528	22.2982	5.73335	5.69834	0.902852	0.88805
ENSMUSG00000035891	Cerk	344.314	365.876	281.846	295.209	324.099	320.274	79.2038	64.8616	34.1985	34.9976
ENSMUSG00000074476	Spc24	13.4674	11.1809	14.9448	14.9349	14.6904	15.8013	11.5374	11.3262	0.159409	0.153195
ENSMUSG00000030528	Blm	40.907	37.0821	32.2192	23.7679	33.2096	38.0459	17.483	16.6024	2.97387	2.81704
ENSMUSG00000025203	Scd2	55.4966	53.9938	65.0634	78.6836	56.6517	54.3817	21.1636	17.3762	4.88558	4.77666
ENSMUSG00000040152	Thbs1	6.90209	8.09073	9.66015	9.58856	8.43923	6.84459	39.3542	39.3953	389.936	400.527
ENSMUSG00000051220	Ercc6l	38.3258	37.3069	31.1964	23.9422	34.7985	38.9282	20.5265	24.1297	1.7525	1.6229
ENSMUSG00000016526	Dyrk3	4.43309	3.76449	3.18223	2.9057	4.40199	3.76992	0.637127	0.773935	0.371822	0.367528
ENSMUSG00000027242	Wdr76	37.1474	34.6662	29.7758	24.9301	32.0896	34.7573	10.051	8.65298	1.59319	1.83724
ENSMUSG00000034329	Brip1	36.1935	31.6322	27.3324	22.3151	30.1101	33.4205	14.9349	12.5222	1.59319	1.40857
ENSMUSG00000029363	Rfc5	34.959	32.8683	40.7996	36.6106	39.0441	37.324	23.2162	24.2	2.33664	2.44962
ENSMUSG00000017550	Atad5	36.9229	33.3739	27.9006	19.7	32.2199	33.4205	10.3341	7.87915	2.17733	2.14343
ENSMUSG00000034265	Zdhhc14	46.9673	47.0831	37.7311	34.228	37.5594	36.1743	8.4938	6.40183	2.07112	2.14343
ENSMUSG00000024986	Hhex	56.3383	56.5221	50.1755	43.8165	53.6823	52.7776	11.5374	9.98961	3.55801	3.82747
ENSMUSG00000101389	Ms4a4a	2.80579	3.03409	3.35271	4.41661	3.28198	2.88762	10.4757	9.98961	62.5024	57.9312
ENSMUSG00000006678	Pola1	68.0661	59.9494	54.4373	42.9448	60.5587	66.0388	36.523	37.5663	5.73523	6.76689
ENSMUSG00000031016	Wee1	50.7269	47.8135	35.9128	30.8575	42.1957	43.3397	10.6172	10.2007	0.637337	0.979907
ENSMUSG00000020649	Rrm2	123.731	113.662	105.181	82.9839	109.344	119.805	52.5902	49.7366	0.849749	0.918669
ENSMUSG00000042029	Ncapg2	119.803	97.5371	85.179	63.6326	95.331	115.02	36.8769	33.7675	6.79729	5.54213
ENSMUSG00000026389	Steap3	136.132	130.068	106.374	114.945	110.594	106.197	46.5739	41.7169	9.34624	11.0535
ENSMUSG00000051235	Gen1	28.7864	24.3844	22.9001	17.4337	26.1249	28.3941	13.1653	13.8588	1.6463	1.53105
ENSMUSG00000047798	Cd300lf	96.5157	90.6826	76.9396	72.117	81.8388	72.2951	29.728	26.9436	4.93869	4.01118
ENSMUSG00000050022	Amz1	27.6081	27.7555	16.9336	22.7219	20.2123	20.3197	3.82226	5.13555	2.49594	2.38838
ENSMUSG00000022098	Bmp1	0.336782	0.449579	0.511514	0.813667	0.3908	0.294199	9.98019	10.482	21.7724	21.0353
ENSMUSG00000104164	Gm38248	4.37697	3.65212	3.23906	2.38269	3.75082	3.0213	0.84947	0.773935	0.106306	0.122576
ENSMUSG00000027993	Trim2	12.1768	10.9562	12.9559	12.4942	11.3304	11.0689	4.38851	4.22102	0.849749	0.857431
ENSMUSG00000056498	Tmem154	57.9095	61.354	49.6641	49.9763	54.3856	54.8363	11.2542	10.2007	1.11526	0.918669
ENSMUSG00000097493	9930014A18Rik	6.06038	5.05674	3.97777	4.41661	4.01129	3.68971	0.991031	0.914633	0.212512	0.275671
ENSMUSG00000066800	Rnasel	76.6515	87.1991	97.9075	107.042	82.5942	82.8024	36.8061	29.1244	4.56697	4.34799
ENSMUSG00000009654	Oit3	9.03441	10.1696	6.93261	7.08975	8.88202	10.0262	3.53914	3.37684	0.531131	0.765574
ENSMUSG00000050578	Mmp13	17.1709	13.4845	10.2852	12.6104	11.669	13.1276	42.6809	50.5104	650.247	667.983
ENSMUSG00000037544	Dlgap5	54.2621	46.0717	43.1294	36.7849	49.8535	57.6436	30.6482	32.2901	0.584234	0.520622
ENSMUSG00000039157	Fam102a	55.3282	56.7469	42.4475	46.6059	50.5046	52.8043	21.022	15.8285	2.76146	2.84766
ENSMUSG00000045730	Adrb2	17.8443	19.1592	15.7403	15.9228	20.7854	18.7957	4.17617	4.78381	1.06216	1.16362
ENSMUSG00000020974	Pole2	11.2228	10.5067	9.09191	9.41423	11.0179	10.5075	4.31773	4.36172	0.743543	0.612479
ENSMUSG00000027544	Nfatc2	77.5493	82.6481	63.7564	52.8819	75.9002	72.509	13.2361	9.14543	5.04489	4.65418
ENSMUSG00000030978	Rrm1	252.063	220.751	214.283	184.273	212.437	240.386	142.34	144.426	14.2848	14.6053
ENSMUSG00000026764	Kif5c	4.60143	4.88819	5.73931	6.68297	3.62059	3.50256	2.26509	2.4623	0.212512	0.153195
ENSMUSG00000036875	Dna2	32.6583	32.9806	30.1735	21.3853	30.9957	32.5649	6.72428	6.26113	1.16837	1.25548
ENSMUSG00000028212	Ccne2	54.4865	43.0377	41.311	26.5572	45.2953	51.7349	12.6699	10.9745	0.478028	0.520622
ENSMUSG00000045328	Cenpe	124.18	111.977	104.385	92.1656	111.376	127.532	88.2638	93.7749	1.6994	1.99033
ENSMUSG00000027699	Ect2	50.7269	41.9702	41.1974	35.0997	45.5818	50.2911	25.8351	28.843	1.00906	0.979907
ENSMUSG00000046591	Ticrr	34.3417	33.2054	22.0477	15.1673	28.8598	33.6344	10.6172	10.2007	0.106306	0.245052
ENSMUSG00000022021	Diaph3	50.5586	41.9141	39.8904	30.567	45.7902	52.4835	36.0275	37.707	3.5049	4.37861
ENSMUSG00000026121	Sema4c	10.9423	13.2597	10.342	8.65877	11.2523	9.83906	56.8371	69.1528	138.865	153.554
ENSMUSG00000043008	Klhl6	22.9506	24.5529	17.0472	15.4579	23.5463	22.9131	2.90211	3.37684	0.849749	0.490003
ENSMUSG00000024590	Lmnb1	109.59	88.3228	85.5768	73.3373	97.3626	107.935	40.6283	45.8674	3.23939	3.67438
ENSMUSG00000032113	Chek1	16.9464	13.8216	13.0128	9.93724	14.7686	16.737	6.44115	5.0652	0.584234	0.704336
ENSMUSG00000050106	Tmc8	11.6718	11.4056	7.33037	10.1697	10.3406	12.4592	4.31773	4.64311	0.584234	0.765574
ENSMUSG00000006219	Fblim1	208.968	231.594	178.37	193.803	206.446	205.362	50.2545	39.6064	9.71796	9.8594
ENSMUSG00000109675	Nxpe1-ps	13.5796	13.5969	15.6835	17.4337	10.7834	11.0155	8.70614	6.68322	0.69044	0.796193
ENSMUSG00000029414	Kntc1	76.8198	70.8493	62.3927	49.3371	67.9559	76.4659	39.1419	41.9982	1.32768	0.918669
ENSMUSG00000044468	Fam46c	76.7637	84.8955	90.6909	99.0809	75.4574	85.583	45.8661	52.9023	4.24835	4.8379
ENSMUSG00000025574	Tk1	40.6264	39.1048	58.4718	47.5938	41.3622	46.2004	27.3923	25.1849	0.743543	1.10238
ENSMUSG00000021384	Susd3	34.6784	35.509	32.3329	29.6372	37.7678	35.1049	6.08725	6.61287	1.6463	1.40857
ENSMUSG00000018983	E2f2	60.4907	60.0056	44.8909	36.9593	52.1456	53.5529	6.58272	4.78381	0.159409	0.275671
ENSMUSG00000055612	Cdca7	35.2395	33.7672	23.9229	22.8962	29.1724	29.5972	2.47743	2.32161	0.531131	0.275671
ENSMUSG00000037572	Wdhd1	53.3081	47.5325	46.9934	34.5186	43.3157	44.623	11.6082	10.06	1.6463	1.86786
ENSMUSG00000028278	Rragd	43.881	43.0377	36.8219	38.7607	40.086	41.0403	16.1381	12.8036	1.91181	1.95971
ENSMUSG00000042489	Clspn	77.9982	66.6916	61.6539	49.8601	64.1271	75.9045	22.3668	22.2303	0.424925	0.30629
ENSMUSG00000026773	Pfkfb3	71.489	77.2544	61.313	67.5261	75.1969	74.9152	188.135	231.729	1095.73	1162.72
ENSMUSG00000046179	E2f8	79.7938	70.8493	64.0405	47.3032	71.1597	82.4014	21.9422	19.9791	2.28353	1.53105
ENSMUSG00000089715	Cbx6	21.2672	20.1705	19.8884	16.7944	19.7956	20.293	5.87491	6.05008	0.796646	0.704336
ENSMUSG00000020493	Prr11	63.2964	50.3418	49.6641	38.4121	51.4163	63.0443	31.993	37.2145	0.318719	0.367528
ENSMUSG00000021697	Depdc1b	8.69773	10.4505	8.29638	6.56675	9.92389	10.053	2.26509	3.09544	0.106306	0.0919569
ENSMUSG00000027641	Rbl1	106.728	92.1434	90.35	75.6037	97.4408	107.48	61.6502	64.8616	8.33728	10.1962
ENSMUSG00000026779	Mastl	35.0151	28.3173	28.2415	21.3853	29.5631	33.9285	19.1817	15.7582	1.00906	0.88805
ENSMUSG00000029153	Ociad2	3.31081	4.15778	2.32988	3.37059	3.62059	3.47582	2.26509	1.82917	0.106306	0.0919569
ENSMUSG00000036882	Arhgap33	7.01432	7.02322	7.95543	7.61276	6.43363	6.84459	3.75148	4.15067	0.212512	0.245052
ENSMUSG00000020914	Top2a	459.01	404.026	398.733	322.405	417.45	475.559	286.521	300.178	6.9566	5.78708
ENSMUSG00000041064	Pif1	13.2991	12.6417	18.5247	17.085	14.7946	16.8707	9.62629	10.7634	0.106306	0.0613379
ENSMUSG00000013155	Enkd1	10.0445	9.27061	12.3877	10.1697	9.76761	9.46475	2.76055	3.30649	0.796646	0.796193
ENSMUSG00000020407	Upp1	0.954033	1.17998	1.70481	1.16234	1.06801	0.962607	4.31773	5.69834	49.4391	50.154
ENSMUSG00000041498	Kif14	27.3275	27.0812	25.4572	21.6177	27.7398	31.1212	20.1726	17.728	0.106306	0.122576
ENSMUSG00000025764	Jade1	47.1918	46.5774	41.5951	35.9133	42.2739	45.0775	17.483	16.0396	4.83248	3.52128
ENSMUSG00000026355	Mcm6	327.985	312.894	294.007	267.838	295.37	302.174	162.938	166.234	17.0993	21.4334
ENSMUSG00000049985	Ankrd55	3.31081	3.03409	3.01176	2.32458	3.09966	3.15498	0.495566	0.422192	0.106306	0.122576
ENSMUSG00000033207	Mamdc2	4.88199	4.832	3.63682	4.82339	3.54245	3.76992	2.97289	2.95474	0.478028	0.459384
ENSMUSG00000005233	Spc25	42.5343	36.5765	34.1512	32.2522	39.0441	42.6445	22.7207	27.8582	0.637337	0.520622
ENSMUSG00000021965	Ska3	19.8644	16.687	17.3314	12.6104	17.4253	19.17	11.7497	9.91926	0.637337	0.643098
ENSMUSG00000031453	Rasa3	136.581	139.451	122.171	124.243	134.531	139.163	30.6482	27.9285	6.31937	7.71608
ENSMUSG00000069910	Spdl1	76.8198	70.5122	80.6331	79.6134	58.2926	65.9853	26.826	28.9134	2.44284	2.419
ENSMUSG00000031971	Ccsap	35.8007	31.6884	26.3664	22.1988	27.5054	27.1909	2.26509	3.09544	0.212512	0.122576
ENSMUSG00000041707	1810011H11Rik	41.9171	45.9594	48.0731	45.3274	39.7474	39.1955	7.99833	7.87915	3.18629	3.36819
ENSMUSG00000048200	Cracr2b	6.39707	7.97836	8.52367	8.25199	6.92852	7.53974	1.91118	1.54777	0.424925	0.398146
ENSMUSG00000026822	Lcn2	1.85185	2.41605	1.07975	1.91779	2.55268	2.03206	25.6935	38.1994	498.638	564.124
ENSMUSG00000036469	44256	22.6139	18.9344	25.514	22.6056	17.7379	19.5176	78.7791	95.5336	266.631	255.301
ENSMUSG00000050953	Gja1	3.36692	4.1016	3.63682	2.38269	3.09966	2.78068	16.8459	17.8687	105.835	106.646
ENSMUSG00000028687	Mutyh	4.04029	4.32634	3.18223	3.77737	2.735	3.71645	1.98196	2.32161	0.371822	0.398146
ENSMUSG00000027203	Dut	30.4699	26.3508	35.4013	28.8817	31.5426	32.2708	18.3323	19.7681	1.06216	1.04114
ENSMUSG00000002068	Ccne1	33.1072	36.9698	32.6738	24.7558	32.4022	34.6504	15.5719	15.4768	1.27457	1.776
ENSMUSG00000031465	Angpt2	12.6818	12.0237	8.92144	9.06556	8.28295	8.82308	0.637127	1.26638	0.159409	0.153195
ENSMUSG00000025154	Arhgap19	107.851	109.336	116.603	117.793	88.637	89.1389	30.6482	26.4512	1.32768	1.22486
ENSMUSG00000056394	Lig1	143.258	130.799	129.502	116.224	137.943	141.569	78.7791	85.4737	8.17797	9.76755
ENSMUSG00000032688	Malt1	73.6213	68.04	75.519	75.9524	62.2777	69.8353	546.57	578.618	1002.21	988.778
ENSMUSG00000029591	Ung	19.3032	16.2375	17.3314	12.3779	14.8728	15.6676	3.82226	3.09544	0.159409	0.153195
ENSMUSG00000029177	Cenpa	40.7387	36.2956	47.0502	41.6082	35.9185	41.0671	30.4358	33.1343	1.11526	0.88805
ENSMUSG00000031596	Slc7a2	50.7269	45.229	57.1649	48.8141	45.7641	47.0827	212.909	238.201	782.899	788.255
ENSMUSG00000002870	Mcm2	159.812	148.16	150.47	128.427	141.616	143.173	73.0459	66.2685	6.10695	5.35842
ENSMUSG00000036256	Igfbp7	0.505124	0.393394	0.568338	0.523107	0.625221	0.454617	5.521	4.43207	17.1524	19.1676
ENSMUSG00000002835	Chaf1a	85.0124	73.9956	76.0304	54.8577	69.7531	74.2736	30.9313	26.8733	3.3987	2.51085
ENSMUSG00000040061	Plcb2	159.251	158.835	152.799	140.34	138.542	138.949	45.2998	39.0436	10.6207	11.7272
ENSMUSG00000027469	Tpx2	130.016	118.382	115.012	101.812	116.611	135.152	76.4434	87.0214	4.77938	3.85809
ENSMUSG00000024795	Kif20b	73.0041	59.6685	58.5286	51.9521	63.7624	76.7868	38.7172	36.3704	1.54009	1.133
ENSMUSG00000026605	Cenpf	75.0803	66.7478	55.5738	46.1991	65.4294	80.7972	30.719	31.0942	0.584234	0.275671
ENSMUSG00000044788	Fads6	4.65754	4.77582	5.85295	5.17206	4.71455	5.90882	1.76962	1.40707	0.212512	0.245052
ENSMUSG00000074141	Il4i1	0.785692	1.23617	1.1934	1.39479	0.807547	1.22997	19.7479	23.0745	129.678	143.756
ENSMUSG00000017861	Mybl2	18.5176	18.3164	16.7063	14.5281	18.5714	16.737	5.80413	6.33148	0.531131	0.367528
ENSMUSG00000027115	Kif18a	11.3912	9.49535	7.33037	8.48444	9.429	12.5662	3.60992	4.43207	0.265615	0.153195
ENSMUSG00000034023	Fancd2	31.031	28.8791	28.4688	22.0826	27.3752	31.8698	16.2089	13.296	0.318719	0.245052
ENSMUSG00000025586	Cpeb1	10.6056	11.1809	11.8195	13.1915	10.3667	9.89253	3.18524	2.32161	1.00906	1.07176
ENSMUSG00000032400	Zwilch	38.7747	32.3064	29.8326	31.9616	36.9083	40.1848	26.7552	29.4058	1.11526	1.46981
ENSMUSG00000007682	Dio2	51.2319	45.9594	36.8788	46.3153	28.2868	29.0625	8.13989	7.8088	1.59319	1.133
ENSMUSG00000023919	Cenpq	18.5737	16.0128	15.3425	12.6685	15.1332	18.4749	14.4394	15.1954	0.69044	0.428765
ENSMUSG00000004633	Chn2	12.794	15.5071	11.8195	12.3779	15.6281	15.2933	8.98926	8.58264	0.743543	0.520622
ENSMUSG00000024301	Kifc5b	7.07043	6.40518	8.18273	6.85731	6.3034	7.29911	2.76055	2.67335	0.106306	0.122576
ENSMUSG00000035683	Melk	39.7847	35.7899	33.8671	30.4507	35.4236	43.7407	24.9149	28.632	0.902852	1.25548
ENSMUSG00000043157	Arl11	88.0425	97.2562	99.7827	108.553	87.6212	82.749	15.7842	20.5419	7.75315	8.75712
ENSMUSG00000035064	Eef2k	15.263	16.6308	14.0356	15.2835	16.4616	17.3252	4.74241	5.2059	1.06216	1.25548
ENSMUSG00000021175	Cdca7l	49.0996	50.8475	42.7316	41.4339	43.5241	45.9865	11.5374	9.56752	0.69044	1.07176
ENSMUSG00000019214	Chtf18	29.572	28.7668	27.6733	24.349	28.417	27.6989	13.1653	14.1402	1.27457	0.949288
ENSMUSG00000037313	Tacc3	77.2126	74.2204	86.8837	75.9524	77.3848	79.9149	59.1729	66.8313	4.30145	4.01118
ENSMUSG00000034311	Kif4	42.9271	39.9476	38.9812	34.6929	41.0757	45.3983	32.7008	37.707	0.371822	0.490003
ENSMUSG00000090675	Olfr111	10.4373	9.55154	8.06908	9.64668	5.31363	6.09598	8.4938	8.79368	1.00906	0.765574
ENSMUSG00000058290	Espl1	63.2964	60.2865	60.5175	53.5793	56.6517	66.3863	31.9222	33.4861	0.69044	0.612479
ENSMUSG00000022864	D16Ertd472e	2.91801	2.58461	3.52318	2.78947	2.60477	3.44908	18.2615	20.0495	103.445	105.299
ENSMUSG00000029687	Ezh2	54.7671	48.3191	52.8463	42.0731	52.8749	54.1144	31.0021	29.7576	3.29249	3.15385
ENSMUSG00000010307	Tmem86a	77.1004	77.2544	79.8944	80.1364	81.1355	76.8402	12.8114	12.8739	4.99179	4.53171
ENSMUSG00000048327	Ckap2l	54.9354	47.1392	50.6301	40.0392	49.9056	56.9217	55.2091	60.4999	4.40766	3.58252
ENSMUSG00000059060	Rad51b	3.53527	3.03409	4.20506	3.25437	3.46431	3.23519	3.53914	2.95474	0.159409	0.183814
ENSMUSG00000024151	Msh2	28.8426	26.407	25.6845	25.9761	28.0003	26.9503	9.48473	11.3966	2.70836	2.66395
ENSMUSG00000020696	Rffl	9.42721	10.1696	11.649	9.58856	10.0281	10.9887	40.2744	43.8273	119.801	119.843
ENSMUSG00000027074	Slc43a3	34.4539	35.9584	41.0837	37.2498	31.5687	35.9604	36.523	32.0791	3.66421	2.81704
ENSMUSG00000036777	Anln	123.001	109.954	100.976	82.2284	110.308	127.532	54.6429	55.8569	0.637337	0.30629
ENSMUSG00000034656	Cacna1a	53.5887	61.5226	51.9371	50.325	56.5214	54.0876	26.6845	19.9791	3.92973	4.71542
ENSMUSG00000035365	Parpbp	10.9984	12.136	11.4217	9.00745	12.0076	12.9405	6.58272	8.79368	0.106306	0.0919569
ENSMUSG00000001517	Foxm1	84.6757	77.7038	80.974	72.5819	81.8649	90.6362	48.6973	48.2593	1.59319	1.50043
ENSMUSG00000018476	Kdm6b	10.2128	12.417	10.1716	10.867	12.9974	13.7693	84.5832	79.8458	261.851	268.161
ENSMUSG00000022833	Ccdc14	11.0545	9.77628	10.7966	7.90332	9.0904	10.6144	4.74241	4.57276	0.637337	0.704336
ENSMUSG00000034206	Polq	31.4799	30.34	31.2532	25.395	27.7919	33.5542	18.1908	19.6274	0.637337	0.58186
ENSMUSG00000028068	Iqgap3	89.2771	80.2322	81.5991	65.4341	80.823	90.957	56.6247	61.3441	0.637337	0.949288
ENSMUSG00000005470	Asf1b	63.2403	58.0391	68.7001	60.0297	60.8712	64.087	41.9023	43.2645	2.70836	2.44962
ENSMUSG00000027454	Gins1	12.9063	13.2036	14.6606	14.8767	12.9453	11.7373	8.56458	7.73845	0.637337	0.949288
ENSMUSG00000051517	Arhgef39	15.263	15.1138	20.1726	17.4337	15.5239	17.5124	8.77692	8.58264	0.106306	0.214433
ENSMUSG00000029521	Chek2	24.9146	23.5416	28.3552	24.5233	24.4059	24.9183	10.2633	9.91926	1.16837	1.50043
ENSMUSG00000042265	Trem1	2.80579	3.09027	3.75047	2.78947	2.08384	2.29942	2.68977	2.603	43.9695	45.4386
ENSMUSG00000026039	Sgol2a	40.2898	27.9802	32.9011	22.5475	33.991	40.265	19.4648	19.4867	0.318719	0.520622
ENSMUSG00000037725	Ckap2	19.4716	18.8782	17.8996	14.9349	18.2849	21.3357	9.55551	13.6477	0.796646	0.551241
ENSMUSG00000001228	Uhrf1	116.492	111.415	116.716	84.1461	107.964	109.378	36.0983	35.9483	2.60215	3.79685
ENSMUSG00000036768	Kif15	52.0175	44.7795	48.6413	38.0634	42.899	53.6331	31.7099	33.3454	0.371822	0.30629
ENSMUSG00000012443	Kif11	120.027	109.673	111.432	85.134	108.146	122.907	63.2074	70.6301	1.11526	0.673717
ENSMUSG00000033083	Tbc1d4	14.8702	15.6195	13.5242	14.7605	15.55	16.4162	6.29959	4.99485	0.955956	1.07176
ENSMUSG00000034906	Ncaph	62.5108	59.219	61.5403	43.4678	57.7977	64.3009	33.4794	37.7773	1.32768	0.826812
ENSMUSG00000072568	Fam84b	59.7051	56.5221	57.5626	62.7028	56.7037	59.7023	22.65	23.5669	4.30145	4.13366
ENSMUSG00000024742	Fen1	105.213	97.8742	101.146	90.306	98.144	105.742	56.1293	56.7715	9.55866	8.05289
ENSMUSG00000015880	Ncapg	49.6046	41.1836	46.5388	35.9133	44.8004	52.9647	30.1527	34.4006	0.424925	0.398146
ENSMUSG00000022070	Bora	19.3032	17.5298	17.5018	16.7363	18.3109	18.3145	7.14896	9.07508	1.32768	1.19424
ENSMUSG00000024036	Slc37a1	5.38702	7.75362	5.9666	5.75318	6.92852	6.73765	3.53914	3.79893	0.478028	0.520622
ENSMUSG00000024791	Cdca5	24.8585	20.5076	21.8773	19.7581	22.7649	22.6458	10.7588	10.9041	0.265615	0.336909
ENSMUSG00000000028	Cdc45	31.7605	27.1374	31.4805	22.4894	28.417	29.9715	16.492	18.7832	0.478028	0.490003
ENSMUSG00000045273	Cenph	12.4573	9.3268	9.31921	9.58856	9.429	11.4432	6.44115	8.23089	0.265615	0.367528
ENSMUSG00000041845	Rhod	4.82588	5.45004	5.17107	4.30038	4.32385	4.46506	0.84947	0.984981	0.265615	0.214433
ENSMUSG00000038379	Ttk	24.634	19.1592	23.4115	15.8065	21.0719	23.9558	10.4049	11.7483	0.159409	0.153195
ENSMUSG00000020808	Pimreg	19.7521	19.2153	26.3664	22.257	23.0254	23.6617	13.3777	17.728	0.0532031	0.122576
ENSMUSG00000029516	Cit	48.4824	41.8017	41.4815	37.4242	43.6544	49.1949	26.189	29.8279	0.318719	0.520622
ENSMUSG00000027811	4930579G24Rik	13.5796	13.1474	12.8423	11.4481	14.0393	16.3895	6.44115	7.45706	0.531131	0.734955
ENSMUSG00000027654	Fam83d	8.86607	7.02322	10.0011	7.61276	8.88202	9.67864	6.37037	7.38671	0.106306	0.122576
ENSMUSG00000051378	Kif18b	34.9028	30.6209	33.4125	27.9519	32.4022	35.9604	18.6862	18.9239	0.106306	0.122576
ENSMUSG00000020492	Ska2	20.201	21.7998	25.0594	21.9083	20.7593	23.8221	14.227	17.5169	0.318719	0.459384
ENSMUSG00000005410	Mcm5	200.214	189.905	199.565	180.554	183.551	186.78	120.257	121.352	12.9041	13.0132
ENSMUSG00000015501	Hivep2	11.3351	14.3273	10.2284	13.3658	12.5025	12.7266	31.0021	34.2599	162.283	168.435
ENSMUSG00000010051	Hyal1	25.7563	28.7668	23.6388	26.8478	24.2756	23.0201	4.95476	3.79893	1.8056	2.08219
ENSMUSG00000020330	Hmmr	57.5167	45.3413	48.5276	37.3661	47.0665	57.0821	31.356	32.7122	0.159409	0.336909
ENSMUSG00000022033	Pbk	41.9171	35.1719	33.6966	30.1021	36.752	40.9601	21.5175	25.1146	0.0532031	0.122576
ENSMUSG00000034854	Mfsd12	582.292	603.876	554.657	605.584	570.345	572.424	175.183	172.987	39.4026	41.3969
ENSMUSG00000030346	Rad51ap1	25.8685	22.6988	29.378	22.8962	24.484	25.8006	14.8641	14.4919	0.106306	0.122576
ENSMUSG00000039774	Galnt12	10.8301	10.7876	11.4785	11.3319	10.8876	11.0155	3.89304	3.51753	0.424925	0.336909
ENSMUSG00000028702	Rad54l	38.943	38.3744	45.8569	36.2038	37.6897	39.8907	19.8187	21.4564	0.637337	0.612479
ENSMUSG00000020897	Aurkb	53.5887	55.5108	61.1994	56.0781	56.8861	64.7554	41.1238	38.9029	0.584234	0.428765
ENSMUSG00000032254	Kif23	101.734	87.8171	91.8274	80.0783	85.2509	94.9942	44.8044	42.2093	1.16837	0.765574
ENSMUSG00000027715	Ccna2	144.212	114.842	131.32	105.938	128.332	152.557	79.9116	86.951	0.743543	0.58186
ENSMUSG00000025395	Prim1	28.8987	24.5529	29.5485	26.6154	25.2914	28.2871	15.5719	17.728	2.12422	2.02095
ENSMUSG00000015745	Plekho1	246.452	258.282	243.149	277.02	224.236	218.596	80.6902	80.6197	23.3124	24.3422
ENSMUSG00000033031	C330027C09Rik	40.7948	33.7672	38.2994	30.1021	37.325	46.5213	25.6935	30.1093	1.96491	1.50043
ENSMUSG00000062345	Serpinb2	0.392896	0.505764	0.852457	0.348771	0.937781	0.50809	15.7842	17.939	475.007	447.435
ENSMUSG00000078773	Rad54b	9.31498	10.4505	11.7626	9.58856	10.1844	10.1599	4.95476	6.12043	0.159409	0.122576
ENSMUSG00000006398	Cdc20	26.7102	24.9462	29.4917	26.0342	25.7082	29.7041	16.4212	21.5268	0.371822	0.459384
ENSMUSG00000028873	Cdca8	60.5468	55.2861	64.8929	56.3687	59.074	66.0922	44.7336	51.425	3.4518	3.64376
ENSMUSG00000028551	Cdkn2c	71.0962	71.4111	80.349	67.7586	69.3885	78.4979	41.5484	41.7169	2.44284	2.419
ENSMUSG00000040204	Pclaf	63.4647	51.5217	55.4033	46.4896	56.2349	64.0603	34.3288	40.6616	0.584234	0.30629
ENSMUSG00000040084	Bub1b	83.2729	75.9059	81.0309	70.7804	74.2592	82.6153	39.7081	46.4302	0.796646	0.673717
ENSMUSG00000027323	Rad51	39.2236	32.2502	36.14	30.044	35.7622	37.5913	19.1109	21.5268	0.584234	0.398146
ENSMUSG00000026207	Speg	188.711	211.368	187.973	199.963	168.574	161.888	61.8625	59.3744	14.7097	16.9324
ENSMUSG00000038295	Atg9b	6.45318	6.06807	5.85295	5.98563	5.46991	6.12271	1.55728	1.47742	0.478028	0.336909
ENSMUSG00000022945	Chaf1b	40.8509	37.0821	43.9249	36.843	37.3771	38.2598	20.6681	20.753	1.85871	1.68414
ENSMUSG00000055322	Tns1	44.1616	46.6898	40.4018	45.3274	33.4961	33.7413	9.06004	9.77856	2.92077	4.31737
ENSMUSG00000032815	Fanca	28.8426	29.8905	33.4125	30.044	29.2505	32.458	19.8187	16.1099	0.584234	0.949288
ENSMUSG00000027379	Bub1	73.7335	62.253	69.382	60.0297	68.7113	81.4656	43.1056	54.5203	1.00906	1.07176
ENSMUSG00000062510	Nsl1	20.0888	20.0581	20.2862	18.3635	19.6654	22.9666	10.2633	12.0297	0.371822	0.30629
ENSMUSG00000050107	Haspin	19.3593	17.9231	19.7748	18.3635	20.1081	20.4534	8.98926	9.35647	0.955956	0.826812
ENSMUSG00000078521	Aunip	8.08048	9.43917	10.1147	6.56675	9.27272	9.43802	2.68977	3.65823	0.0532031	0.0613379
ENSMUSG00000026622	Nek2	33.2755	32.1379	31.651	27.3127	30.058	37.2438	15.855	18.9239	0.212512	0.0919569
ENSMUSG00000019773	Fbxo5	25.1391	24.8338	26.5936	21.3853	23.4942	25.7472	9.34317	9.98961	1.00906	0.734955
ENSMUSG00000037466	Tedc1	20.8744	20.0019	19.718	19.5838	19.4309	22.1645	9.48473	8.65298	0.159409	0.214433
ENSMUSG00000039994	Timeless	35.464	36.745	41.5951	33.4726	30.7612	33.9285	12.8114	11.3262	1.85871	1.65352
ENSMUSG00000030263	Lrmp	66.7193	68.8828	68.075	70.7804	63.6582	66.1992	29.2326	28.7024	3.55801	4.34799
ENSMUSG00000001403	Ube2c	60.154	51.1284	62.279	58.8094	56.9903	61.7075	43.7426	51.0732	0.584234	0.275671
ENSMUSG00000079553	Kifc1	22.3334	21.2942	24.2639	22.9543	23.4682	25.667	18.8986	17.5169	0.371822	0.183814
ENSMUSG00000033213	AA467197	2.07631	1.96657	1.64799	2.78947	1.90151	1.7647	12.6699	13.7884	46.9963	47.7351
ENSMUSG00000020534	Shmt1	8.92218	9.60772	9.5465	8.71689	9.14249	9.54496	5.37944	5.62799	0.584234	0.612479
ENSMUSG00000028527	Ak4	1.57128	1.51709	1.47752	1.4529	1.64104	1.87164	3.82226	6.26113	59.21	57.7475
ENSMUSG00000024056	Ndc80	39.0553	40.1161	41.8224	33.5888	40.4246	45.6122	28.454	36.1593	0.212512	0.336909
ENSMUSG00000115230	AC101945.2	10.2689	11.2933	9.37603	11.39	8.43923	7.56647	1.06181	0.844284	0.371822	0.275671
ENSMUSG00000027496	Aurka	44.2738	41.9702	44.6068	38.2377	39.565	44.8904	23.7825	29.6872	1.22147	1.74538
ENSMUSG00000048922	Cdca2	35.0712	32.475	34.549	31.2643	33.4701	37.6983	14.5809	17.939	0.424925	0.490003
ENSMUSG00000038540	Tmc3	2.18854	2.92172	2.78447	2.4408	1.87546	2.11227	17.2706	18.3611	27.6137	29.9148
ENSMUSG00000003779	Kif20a	72.1624	63.5452	68.3023	62.2961	69.7531	80.1288	43.1056	49.5256	2.76146	1.92909
ENSMUSG00000021811	Dnajc9	39.9531	36.9136	40.4587	34.8672	38.2627	40.773	19.6064	23.1448	3.61111	3.27633
ENSMUSG00000059479	B3gnt8	39.5042	38.9924	38.3562	37.8891	38.966	34.5434	6.37037	6.61287	4.51386	3.12323
ENSMUSG00000032586	Traip	11.279	10.9	12.5013	10.6346	9.92389	11.0422	6.93662	8.72333	0.318719	0.490003
ENSMUSG00000035105	Egln3	0.841806	0.786689	0.681986	1.04611	0.781501	0.802189	0.424785	0.562889	22.7813	22.9031
ENSMUSG00000030677	Kif22	41.1315	36.9698	41.9361	38.8189	38.6013	43.5803	24.7734	25.5367	0.371822	0.58186
ENSMUSG00000027330	Cdc25b	81.9262	80.0636	81.94	72.9887	71.3159	78.1236	27.817	35.6669	1.48699	0.826812
ENSMUSG00000032589	Bsn	42.7027	47.9258	41.8793	51.4291	42.0395	42.083	7.71521	9.35647	1.6463	2.02095
ENSMUSG00000023505	Cdca3	65.5409	57.1402	63.3587	62.9353	60.194	68.4183	41.1238	46.5006	0.69044	1.04114
ENSMUSG00000032698	Lmo2	131.194	142.092	130.638	145.57	126.769	121.196	65.7555	62.4697	13.4352	13.7786
ENSMUSG00000030867	Plk1	60.2101	56.4098	56.9944	54.2185	56.261	63.9266	39.8497	45.7971	0.584234	0.275671
ENSMUSG00000072082	Ccnf	61.3885	58.32	62.7904	55.497	61.1317	69.8888	29.9404	31.5163	1.11526	1.25548
ENSMUSG00000034413	Neurl1b	13.5796	11.1809	13.2969	12.2617	12.8932	15.4269	3.04367	3.09544	0.159409	0.0919569
ENSMUSG00000031762	Mt2	18.0126	16.1814	17.0472	17.7242	22.1137	20.8544	23.9948	31.3756	163.717	186.531
ENSMUSG00000024665	Fads2	28.9548	24.3282	27.1051	25.3369	21.7751	20.3999	13.9439	14.7733	0.796646	0.704336
ENSMUSG00000039396	Neil3	22.8384	20.0581	21.9341	19.1189	21.8793	24.5173	13.7316	15.8989	0.0532031	0.122576
ENSMUSG00000026429	Ube2t	12.7379	10.3943	14.0356	9.82101	11.5127	13.6891	6.44115	6.19078	0.371822	0.398146
ENSMUSG00000062995	Ica1	6.06038	6.06807	6.13707	6.21807	6.56387	5.98903	3.3268	4.57276	0.424925	0.551241
ENSMUSG00000050410	Tcf19	30.8065	28.7106	30.7418	27.0802	29.4068	31.3618	14.2978	14.0698	0.265615	0.520622
ENSMUSG00000019942	Cdk1	105.269	102.538	107.852	98.616	103.51	107.052	74.8154	83.5743	2.76146	3.00076
ENSMUSG00000022177	Haus4	20.5377	20.0019	21.7068	19.2351	22.0356	22.8864	7.85677	9.00473	1.11526	1.16362
ENSMUSG00000006715	Gmnn	44.6666	39.9476	44.7204	40.3879	40.9976	38.0726	16.1381	14.703	1.00906	0.949288
ENSMUSG00000073434	Wdr90	19.8644	21.0694	22.5023	18.3054	20.1602	22.3784	7.64443	8.0902	1.43388	1.68414
ENSMUSG00000032218	Ccnb2	38.3258	29.4972	35.515	32.8333	33.1575	38.1795	26.826	27.9285	0.424925	0.245052
ENSMUSG00000038943	Prc1	119.915	102.594	118.364	101.289	112.496	123.95	83.9461	93.5638	1.00906	1.74538
ENSMUSG00000021707	Dhfr	47.6968	40.4532	48.1867	40.5041	47.0665	52.43	34.0457	37.2145	2.07112	2.05157
ENSMUSG00000026683	Nuf2	41.412	35.1719	40.9132	35.2159	38.7055	42.0028	27.5338	28.632	0.265615	0.30629
ENSMUSG00000024663	Rab3il1	105.943	117.988	111.091	113.202	80.276	75.9847	17.6953	16.321	9.24004	10.1656
ENSMUSG00000021880	Rnase6	10.2689	11.7989	10.9671	10.9251	9.4811	10.053	4.95476	6.47218	0.902852	1.01053
ENSMUSG00000027306	Nusap1	65.9899	47.3078	62.6199	50.6737	55.5056	63.4186	47.6356	57.0529	0.849749	1.01053
ENSMUSG00000023015	Racgap1	102.352	90.6826	99.7259	93.9089	99.1338	111.116	68.7283	77.0319	2.12422	1.776
ENSMUSG00000024525	Impa2	17.0026	17.9231	18.1269	16.7363	17.7379	17.7263	7.57365	8.0902	1.85871	1.56167
ENSMUSG00000031756	Cenpn	17.3954	16.9118	18.9793	15.2835	15.7063	16.844	10.6172	10.3414	0.212512	0.398146
ENSMUSG00000029730	Mcm7	87.1447	74.726	89.6113	72.9887	78.5569	78.4979	49.6882	47.4151	2.12422	2.63333
ENSMUSG00000073802	Cdkn2b	0.89792	0.899059	0.454691	0.697443	1.06801	0.935871	7.78599	7.73845	3.4518	3.18447
ENSMUSG00000023034	Nr4a1	10.9984	11.1809	4.48918	5.3464	11.122	11.978	5.45022	7.52741	57.8825	61.881
ENSMUSG00000029135	Fosl2	66.8316	71.074	34.9467	25.1626	71.4201	66.7339	35.6028	45.586	527.632	545.385
ENSMUSG00000027160	Ccdc34	12.6818	14.1025	23.6388	21.1528	16.0449	16.1221	16.7752	16.321	1.8056	1.46981
ENSMUSG00000047959	Kcna3	6.39707	7.0794	5.0006	4.30038	7.34527	6.41681	33.1963	33.3454	56.8204	60.2582
ENSMUSG00000056145	AI504432	16.8342	12.6417	9.03509	6.27619	13.2058	15.3735	61.8625	61.3441	148.264	131.08
ENSMUSG00000031502	Col4a1	3.14247	2.30368	1.53434	1.74346	2.03174	2.51331	2.33587	2.25126	21.7193	20.178
ENSMUSG00000026981	Il1rn	325.067	317.894	251.389	256.913	267.057	275.411	882.424	1059.52	2620.96	2746.25
ENSMUSG00000017737	Mmp9	10.8301	11.6866	8.92144	7.96143	10.1583	11.6571	11.8913	14.0698	111.304	108.728
ENSMUSG00000026923	Notch1	56.5066	58.8819	52.278	47.9424	60.4805	61.4401	199.814	224.834	510.533	533.229
ENSMUSG00000038893	Fam117a	3.53527	3.76449	4.54601	4.59094	3.1257	3.3154	0.991031	0.984981	0.478028	0.367528
ENSMUSG00000063445	Nmral1	13.8041	12.7541	18.0133	14.8767	14.3258	13.6891	11.9621	10.271	1.54009	1.65352
ENSMUSG00000023908	Pkmyt1	45.1155	40.1723	51.1415	46.4896	47.1707	48.0987	41.8316	38.6919	4.51386	4.16428
ENSMUSG00000019992	Mtfr2	16.6659	13.5969	21.65	17.1431	14.1174	15.828	25.6228	26.0995	1.48699	1.776
ENSMUSG00000032724	Abtb2	6.67763	6.349	5.90978	4.12605	6.72015	7.29911	12.7406	10.2007	68.6624	74.5573
ENSMUSG00000036390	Gadd45a	9.09052	9.94483	8.01226	8.71689	9.22063	10.454	30.719	27.8582	93.8332	89.285
ENSMUSG00000068874	Selenbp1	3.59138	3.82067	4.48918	4.82339	2.94338	3.66297	2.05274	2.7437	0.318719	0.398146
ENSMUSG00000046598	Bdh1	5.83593	4.66345	5.56883	5.75318	6.77224	5.72167	2.83133	2.7437	0.531131	0.551241
ENSMUSG00000069793	Slfn9	125.19	106.19	146.208	112.156	103.301	117.854	120.327	110.307	10.6738	12.9519
ENSMUSG00000045404	Kcnk13	93.2611	92.5367	94.5549	97.1632	97.3105	99.4057	30.2235	27.9989	10.0366	8.97146
ENSMUSG00000044827	Tlr1	33.6122	30.958	73.5869	77.4052	30.0059	29.1427	318.231	323.323	170.142	170.731
ENSMUSG00000004359	Spic	0.505124	0.505764	1.76164	2.55702	0.547081	0.454617	5.30866	5.55764	4.14214	3.98056
ENSMUSG00000039699	Batf2	4.88199	4.43871	11.9899	13.5983	4.01129	3.58277	38.151	45.0936	12.4793	14.6972
ENSMUSG00000021280	Exoc3l4	5.05034	4.832	8.06908	9.29801	4.21966	3.42235	34.6827	37.1442	43.2791	40.5702
ENSMUSG00000039200	Atf7ip2	1.73963	1.51709	1.02293	0.871779	2.52663	2.139	1.69884	1.75882	0.159409	0.183814
ENSMUSG00000022372	Sla	23.119	24.2158	30.344	31.7873	22.0096	21.7367	80.9733	97.3626	218.572	235.215
ENSMUSG00000035024	Ncapd3	58.6951	52.8139	51.2552	42.0731	54.8805	60.7717	22.9331	26.1698	4.93869	6.4607
ENSMUSG00000056054	S100a8	1.57128	2.02276	2.21623	2.20835	1.35453	1.04282	5.37944	3.79893	21.0289	23.393
ENSMUSG00000025959	Klf7	37.428	36.0708	42.9021	35.6808	33.7306	33.2601	154.444	155.471	360.889	364.703
ENSMUSG00000028312	Smc2	175.692	146.193	182.746	138.19	152.764	177.449	129.458	136.476	16.7807	16.2281
ENSMUSG00000055184	Fam72a	5.21868	4.21397	10.9103	10.5184	3.9592	4.51854	28.0293	27.8582	1.6994	1.86786
ENSMUSG00000020889	Nr1d1	3.87195	2.92172	1.76164	2.32458	3.1778	3.12825	1.20337	1.05533	20.7634	18.249
